# Supplementary material for: Hyper-Branched Cationic Cyclodextrin Polymers for Improving Plasmid Transfection in 2D and 3D Spheroid Cells
Source: Pharmaceutics. 2022 Dec 1;14(12):2690. doi: 10.3390/pharmaceutics14122690 (PMC9785855; doi:10.3390/pharmaceutics14122690)
Supplement: Supplementary file 1 [file pharmaceutics-14-02690-s001.zip]

Archive with 1 entries (1 files):
- pharmaceutics-2030839-supplementary.pdf
